# Supplementary material for: Olanzapine Plus Triple Antiemetic Therapy for the Prevention of Platinum-Based Delayed-Phase Chemotherapy-Induced Nausea and Vomiting: A Meta-Analysis
Source: Curr Oncol. 2026 Jan 4;33(1):27. doi: 10.3390/curroncol33010027 (PMC12840039; doi:10.3390/curroncol33010027)
Supplement: Supplementary file 1 [file curroncol-33-00027-s001.zip]

Archive with 1 entries (1 files):
- curroncol-3994699-supplementary.pdf
